# Supplementary material for: Effects of Lactobacillus curvatus HY7601 and Lactobacillus plantarum KY1032 on Overweight and the Gut Microbiota in Humans: Randomized, Double-Blinded, Placebo-Controlled Clinical Trial
Source: Nutrients. 2022 Jun 15;14(12):2484. doi: 10.3390/nu14122484 (PMC9228474; doi:10.3390/nu14122484)
Supplement: Supplementary file 1 [file nutrients-14-02484-s001.zip]

Archive with 1 entries (1 files):
- nutrients-1730499-supplementary.pdf
